# Supplementary material for: Selective Air Oxidation of Bis- and Trisphosphines Adsorbed on Activated Carbon Surfaces
Source: Molecules. 2025 Jun 25;30(13):2737. doi: 10.3390/molecules30132737 (PMC12251510; doi:10.3390/molecules30132737)
Supplement: Supplementary file 1 [file molecules-30-02737-s001.zip]

Archive with 1 entries (1 files):
- molecules-3696520-supplementary.pdf
